# Supplementary material for: Silviridoside: A New Triterpene Glycoside from Silene viridiflora with Promising Antioxidant and Enzyme Inhibitory Potential
Source: Molecules. 2022 Dec 11;27(24):8781. doi: 10.3390/molecules27248781 (PMC9785594; doi:10.3390/molecules27248781)
Supplement: Supplementary file 1 [file molecules-27-08781-s001.zip]

Archive with 1 entries (1 files):
- molecules-2045708-supplementary.pdf
